# Supplementary material for: Upregulation of Anti-Angiogenic miR-106b-3p Correlates Negatively with IGF-1 and Vascular Health Parameters in a Model of Subclinical Cardiovascular Disease: Study with Metformin Therapy
Source: Biomedicines. 2024 Jan 12;12(1):171. doi: 10.3390/biomedicines12010171 (PMC10813602; doi:10.3390/biomedicines12010171)
Supplement: Supplementary file 1 [file biomedicines-12-00171-s001.zip]

Archive with 1 entries (1 files):
- biomedicines-2816472-supplementary.pdf
